# Supplementary material for: Venetoclax for Acute Myeloid Leukemia in Pediatric Patients: A Texas Medical Center Experience
Source: Cancers (Basel). 2023 Mar 26;15(7):1983. doi: 10.3390/cancers15071983 (PMC10093646; doi:10.3390/cancers15071983)
Supplement: Supplementary file 1 [file cancers-15-01983-s001.zip]

Archive with 1 entries (1 files):
- cancers-2237743-supplementary.pdf
